# Supplementary material for: Biochemical Markers Involved in Bone Remodelling During Orthodontic Tooth Movement
Source: J Funct Biomater. 2025 Dec 22;17(1):7. doi: 10.3390/jfb17010007 (PMC12841841; doi:10.3390/jfb17010007)
Supplement: Supplementary file 1 [file jfb-17-00007-s001.zip]

Archive with 1 entries (1 files):
- jfb-4019961-supplementary.pdf
